# Supplementary material for: Clinical impact of anti-inflammatory microglia and macrophage phenotypes at glioblastoma margins
Source: Brain Commun. 2023 Jun 2;5(3):fcad176. doi: 10.1093/braincomms/fcad176 (PMC10265726; doi:10.1093/braincomms/fcad176)
Supplement: fcad176_Supplementary_Data [file fcad176_supplementary_data.zip]

Archive with 5 entries (5 files):
- Supplementary_table_legends.docx
- Suppl Table 2 - antibodies.docx
- Supplementary table 1.xlsx
- Supplementary table 3, protein loads across regions.docx
- Supplementary Table 4, correlations.docx
