# Supplementary material for: Clinical impact of anti-inflammatory microglia and macrophage phenotypes at glioblastoma margins
Source: Brain Commun. 2023 Jun 2;5(3):fcad176. doi: 10.1093/braincomms/fcad176 (PMC10265726; doi:10.1093/braincomms/fcad176)
Supplement: fcad176_Supplementary_Data [file fcad176_supplementary_data.zip › Supplementary table 1.xlsx]

## Sheet: Sheet1
	Tumour characteristics
ID no.	IDH1 (R132H)	ATRX	MGMT	Sex	Age	Type of operation	Location
1	negative	R	5-10%	M	60	Complete excision	L temporal
2	*negative	R	unmethylated	F	38	Complete resection	L temporal
3	negative	R	25-50%	F	66	Subtotal excision	L temporal
4	negative	R	unmethylated	M	68	Subtotal excision	R temporal
5	negative	R	50-100%	M	75	Complete resection	L temporal
6	negative	R	>50%	F	57	Complete resection	R temporal
7	negative	R	>50%	M	59	Complete resection	R frontal
8	*negative	R	unmethylated	F	49	Complete resection	R frontal
9	negative	R	0.5	M	49	Subtotal excision	R frontal
10	negative	R	unmethylated	F	58	Complete resection	L parietal
11	negative	R	unmethylated	F	61	Complete resection	L temporal
12	negative	R	25-50%	M	67	Complete resection	R frontal
13	negative	R	>50%	F	41	Complete resection	L temporal
14	negative	R	unmethylated	M	71	Complete resection	R frontal
15	negative	R	0.1	M	58	Subtotal excision	L parietal
16	negative	R	unmethylated	M	52	Complete excision	R occipital
17	negative	R	unmethylated	M	57	Complete resection	L parietal
18	negative	R	50-100%	F	77	Complete resection	L temporal
19	negative	R	unmethylated	F	51	Complete resection	L frontal
20	negative	R	unmethylated	F	48	Complete resection	R temporal
21	negative	R	25-50%	F	70	Complete resection	L parietal
22	negative	R	unmethylated	M	51	Subtotal excision	R temporal
23	negative	R	0.1	M	59	Complete resection	R Parietal
24	negative	R	25-50%	M	70	Complete resection	R temporal
25	*negative	R	25-50%	F	52	Subtotal excision	R temporal
26	negative	R	10-25%	M	70	Complete resection	L temporal
27	negative	R	25-50%	F	54	Subtotal excision	L parietal
28	negative	R	25-50%	M	51	Complete resection	L parietal
29	negative	R	unmethylated	M	66	Complete resection	R temporal
30	negative	R	unmethylated	M	69	Complete resection	L parietal
31	negative	R	25-50%	F	55	Complete resection	R frontal
32	negative	R	25-50%	F	70	Complete resection	L frontal
33	negative	R	25-50%	M	61	Complete resection	L temporal
34	negative	R	10-25%	M	48	Complete resection	R frontal
35	negative	R	10-25%	F	58	Subtotal excision	R temporal
36	negative	R	25-50%	M	58	Subtotal excision	R temporal
37	negative	R	25-50%	M	74	Subtotal excision	Corpus callosum
38	negative	R	unmethylated	M	73	Complete resection	R temporal
39	negative	R	25-50%	M	56	Complete resection	L frontal
40	negative	R	25-50%	M	71	Complete resection	R frontal
41	negative	R	unmethylated	F	73	Subtotal excision	R Parietal
42	negative	R	25-50%	M	74	Complete resection	L frontal
43	negative	R	50-100%	F	67	Subtotal excision	R temporal
44	negative	R	unmethylated	M	69	Complete resection	L frontal
45	negative	R	unmethylated	M	66	Complete resection	L temporal
46	negative	R	10-25%	M	61	Complete resection	L temporal
47	negative	R	unmethylated	M	66	Complete resection	R frontal
48	negative	R	25-50%	F	69	Complete resection	L parietal
49	negative	R	unmethylated	M	50	Complete resection	L temporal
50	negative	R	unmethylated	M	80	Complete resection	L occipital
51	negative	R	50-100%	M	63	Complete resection	L frontal
52	negative	R	unmethylated	F	48	Complete resection	L occipital
53	negative	R	unmethylated	M	68	Complete resection	L parietal
54	negative	R	unmethylated	F	64	Complete resection	L temporal
55	negative	R	unmethylated	M	63	Subtotal excision	R frontal
56	negative	R	25-50%	F	67	Complete resection	R frontal
57	negative	R	unmethylated	M	68	Complete resection	R temporal
58	negative	R	unmethylated	F	67	Complete resection	L parietal
59	negative	R	unmethylated	M	48	Complete resection	L frontal
Supplementary Table 1. Clinical characteristics of glioblastoma cohort.
